# Supplementary material for: Chitosan Enhances the Anti-Biofilm Activity of Biodentine against an Interkingdom Biofilm Model
Source: Antibiotics (Basel). 2021 Oct 29;10(11):1317. doi: 10.3390/antibiotics10111317 (PMC8614659; doi:10.3390/antibiotics10111317)
Supplement: Supplementary file 1 [file antibiotics-10-01317-s001.zip]

Archive with 1 entries (1 files):
- antibiotics-1427125-supplementary.pdf
